# Supplementary material for: Vitamin C protects retinal ganglion cells via SPP1 in glaucoma and after optic nerve damage
Source: Life Sci Alliance. 2023 May 9;6(8):e202301976. doi: 10.26508/lsa.202301976 (PMC10172762; doi:10.26508/lsa.202301976)
Supplement: Supplementary file 1 [file LSA-2023-01976_SdataF1.xlsx]

## Sheet: 1B
SPP1 intensity
Vehicle	1 µM	25 µM	50 µM	100 µM
35.93	43.244	39.412	55.723	69.011
13.629	39.918	49.303	76.931	54.765
23.603	28.653	73.098	63.371	71.711
20.726	58.442	64.359	56.887	56.375
47.465	49.942	58.054	27.252	71.244
33.334	37.145	63.952	47.606	67.433
28.075	57.109	62.924	59.585	46.154
27.949	53.061	53.584	60.484	71.971
20.325	37.721	47.92	64.661	58.559
19.624	29.668	41.567	55.096	62.541
17.44	30.716	40.053	54.474	42.834
20.608	29.108	42.488	55.973	70.118
30.327	32.573	60.78	52.584	62.506
37.925	21.934	41.638	67.859	52.596
35.27			79.727	69.862
35.832			40.338	75.82
			52.411	49.55
			53.175	72.977
			44.82	74.105
			78.175	55.35
			75.385	68.234
			77.494	61.14
			74.51	61.434
			67.352	70.022
			65.418	78.088
			64.336	72.347
			71.89
			70.927
			65.613
			71.137
			58.326
			71.745
			73.683
			75.977
			72.068
			62.013

## Sheet: 1C
Log2Dose
0	43.244	39.918	28.653	58.442	49.942	37.145	57.109	53.061	37.721	29.668	30.716	29.108	32.573	21.934
4.64386	39.412	49.303	73.098	64.359	58.054	63.952	62.924	53.584	47.92	41.567	40.053	42.488	60.78	41.638
5.64386	55.723	76.931	63.371	56.887	27.252	47.606	59.585	60.484	64.661	55.096	54.474	55.973	52.584	67.859	79.727	40.338	52.411	53.175	44.82	78.175	75.385	77.494	74.51	67.352	65.418	64.336	71.89	70.927	65.613	71.137	58.326	71.745	73.683	75.977	72.068	62.013
6.64386	69.011	54.765	71.711	56.375	71.244	67.433	46.154	71.971	58.559	62.541	42.834	70.118	62.506	52.596	69.862	75.82	49.55	72.977	74.105	55.35	68.234	61.14	61.434	70.022	78.088	72.347

## Sheet: 1D
Spp1 mRNA level
Vehicle	Retinoic acid
3.04379	2.87265
0.575367	2.25042
1.26192	5.68512
1.50939	3.01666
0.472713
0.634176

## Sheet: 1F
SPP1 intensity
Vehicle	31.25 µM	62.5 µM	125 µM	250 µM
30.483	27.915	32.187	58.972	73.28
46.92	21.142	49.08	68.67	51.965
23.498	18.806	31.438	67.298	54.07
40.698	52.757	52.723	63.032	62.486
13.639	26.208	56.499	65.653	82.4
18.633	47.671	35.985	55.958	71.091
27.904	48.239	39.041	62.53	57.56
31.629	31.596	35.399	69.682	62.392
43.272	27.875	35.252	50.825	77.196
35.907	21.416	39.526	54.606	55.958
35.206	55.771	30.4	47.759	61.006
45.737	46.029	37.317	55.885	81.224
16.86	29.015	72.629	44.9	55.843
15.645	30.056	32.406	33.201	72.044
13.75	29.321	44.999	65.891	42.803
11.432	28.206	28.407	49.693	55.295
11.908	28.229	33.171	62.107	63.912
8.368	42.7	38.498	63.592	44.309
19.097	25.778	39.28	44.156	38.367
23.434	23.647	16.998	61.072	63.06
19.041	21.681	30.031	51.965	52.909
34.671	58.841	50.283	41.781	47.049
12.948	48.858	19.615	53.472	34.337
16.892	68.984	73.773	44.721	55.148
19.384	47.517	50.869	41.534	34.585
34.428	52.596	52.911	53.227	42.091
31.06	41.791	43.909	60.383	54.794
44.033	39.318	51.75	79.543
52.561	29.725	31.648	77.549
36.959	63.944	34.318	73.57
27.156	72.413	32.483	58.664
43.535	59.379	50.076	76.987
35.502	37.585	30.295	70.163
34.918	53.437	41.856	62.663
51.986	36.93	48.112	71.259
32.946	55.9		61.778
13.674			58.448
21.216			55.989
22.657			47.848
24.169			73.288
16.541			75.616
38.621			67.904
36.997			74.419
35.923			46.699
19.4			53.659
50.081			73.546
48.877			70.709
32.634			71.497
31.807			56.712
55.461			44.047
45.609			57.476
34.874			51.575
28.755			51.133
27.432			56.524
30.762			74.414
24.491			75.458
			63.376
			56.217
			62.542
			55.476
			80.268
			69.972
			59.969
			64.267
			59.997
			53.003
			63.569
			42.905
			53.78
			75.263
			65.806
			60.151
			68.29
			55.129
			53.172
			58.596
			78.327
			64.642
			64.104
			66.283
			55.504
			45.651
			65.847
			74.56
			78.109
			62.467
			59.819
			51.325
			63.142
			69.415
			58.307
			74.729
			52.998
			32.25
			54.149
			71.104
			56.127
			60.675
			67.777
			69.099
			44.737
			62.044
			58.205
			67.695
			70.737
			54.343
			64.839
			59.283
			68.381
			52.974
			74.554
			73.266
			66.777
			49.98
			76.517
			66.39
			52.108
			58.912
			55.573
			54.75
			74.652
			71.364
			62.905

## Sheet: 1G
Log10Dose
1.49485	27.915	21.142	18.806	52.757	26.208	47.671	48.239	31.596	27.875	21.416	55.771	46.029	29.015	30.056	29.321	28.206	28.229	42.7	25.778	23.647	21.681	58.841	48.858	68.984	47.517	52.596	41.791	39.318	29.725	63.944	72.413	59.379	37.585	53.437	36.93	55.9
1.79588	32.187	49.08	31.438	52.723	56.499	35.985	39.041	35.399	35.252	39.526	30.4	37.317	72.629	32.406	44.999	28.407	33.171	38.498	39.28	16.998	30.031	50.283	19.615	73.773	50.869	52.911	43.909	51.75	31.648	34.318	32.483	50.076	30.295	41.856	48.112
2.09691	58.972	68.67	67.298	63.032	65.653	55.958	62.53	69.682	50.825	54.606	47.759	55.885	44.9	33.201	65.891	49.693	62.107	63.592	44.156	61.072	51.965	41.781	53.472	44.721	41.534	53.227	60.383	79.543	77.549	73.57	58.664	76.987	70.163	62.663	71.259	61.778	58.448	55.989	47.848	73.288	75.616	67.904	74.419	46.699	53.659	73.546	70.709	71.497	56.712
2.39794	73.28	51.965	54.07	62.486	82.4	71.091	57.56	62.392	77.196	55.958	61.006	81.224	55.843	72.044	42.803	55.295	63.912	44.309	63.06	52.909	47.049	55.148	42.091	54.794
[truncated: 74 more columns]

## Sheet: 1H
Spp1 mRNA level
Vehicle	VitC
2.03477	1.51655
0.662895	2.43176
0.711715	1.86119
0.78305	1.64348
0.569393	1.59416

## Sheet: 1J
SPP1 intensity
Vehicle	31.25 µM	62.50 µM	125 µM	250 µM
15.343	25.907	19.243	20.032	26.223
10.471	22.781	33.506	13.9	20.314
6.934	25.514	26.735	29.181	18.378
16.902	26.976	22.451	27.219	23.567
21.742	22.708	31.275	25.988	30.3
13.362	30.37	16.494	30.215	43.998
9.907	22.385	24.779	27.216	18.377
12.04	19.76	24.295	26.338	20.116
14.1	23.783	36.538	26.418	31.304
8.938	26.099	27.857	35.651	20.724
18.547	20.742	18.92	25.645	30.166
9.212	23.504	21.611		22.69
19.951	18.964	30.468		22.31
24.344	23.378	17.013		20.501
12.04	11.694	30.109		21.464
7.401	20.784	30.294		25.836
7.417	22.234	28.981		30.613
14.262		29.571		18.651
9.122				38.675
12.857				38.374
18.702				22.071
8.809				19.897
4.44				38.031
7.771				36.538
4.071				36.765
16.417				37.423
9.221				32.418
11.577
10.541
10.461

## Sheet: 1K
Log10Dose
1.49485	25.907	22.781	25.514	26.976	22.708	30.37	22.385	19.76	23.783	26.099	20.742	23.504	18.964	23.378	11.694	20.784	22.234
1.79588	19.243	33.506	26.735	22.451	31.275	16.494	24.779	24.295	36.538	27.857	18.92	21.611	30.468	17.013	30.109	30.294	28.981	29.571
2.09691	20.032	13.9	29.181	27.219	25.988	30.215	27.216	26.338	26.418	35.651	25.645
2.39794	26.223	20.314	18.378	23.567	30.3	43.998	18.377	20.116	31.304	20.724	30.166	22.69	22.31	20.501	21.464	25.836	30.613	18.651	38.675	38.374	22.071	19.897	38.031	36.538	36.765	37.423	32.418

## Sheet: 1L
Spp1 mRNA level
Vehicle	NaAscorbate
0.901762	1.00132
0.897412	1.5679
1.36331	2.58572
1.15352	1.37678
1.00219	1.63439
0.784055	2.01681

## Sheet: 1M
NaAscorbate pH
DMEM/F12	31.25 µM	62.5 µM	125 µM	250 µM	500 µM	1000 µM
7.41	7.4	7.42	7.43	7.44	7.46	7.47

[truncated: 2 more sheets: 1N, 1O]
