# Supplementary material for: Vitamin C protects retinal ganglion cells via SPP1 in glaucoma and after optic nerve damage
Source: Life Sci Alliance. 2023 May 9;6(8):e202301976. doi: 10.26508/lsa.202301976 (PMC10172762; doi:10.26508/lsa.202301976)
Supplement: Supplementary file 2 [file LSA-2023-01976_SdataF2.xlsx]

## Sheet: 2A
Heat map of genes related to synaptogenic, toxic, phagocytic, neurotrophic factors and oxidative phosphorylation
	Vehicle						NaAscorbate						C57BL/6 (NaAscorbate)						Spp1 KO (NaAscorbate)
Gpc4	0.984	0.9309	1.3915	0.9245	1.203	0.7055	1.2805	1.4306	4.0185	1.9543	1.7613	4.6161	0.8899	0.7535	1.1742	1.0012	1.0805	1.1742	0.3168	0.2287	0.2935	0.3146	0.5006	0.4419
Gpc6	0.8261	1.0265	1.1846	1.1104	1.0077	0.8895	0.0542	0.1382	0.1481	0.122	0.1004	0.2051	1	0.933	1.0377	0.9504	1.0116	1.0743	0.1093	0.0888	0.189	0.1041	0.1132	0.123
Sparc	0.5651	1.1225	1.6663	1.2541	1.1381	0.6628	1.2541	2.1238	2.4737	1.9274	2.8024	3.1748	0.8586	1.007	1.0644	0.9461	0.9931	1.1567	0.8066	0.6071	0.0994	0.722	1.014	0.9138
Sparcl1	0.8076	1.3488	1.8553	0.9277	0.8188	0.6514	1.2672	1.3676	1.4356	1.9476	1.1989		1.0353	1.1019	0.9794	0.8706	0.9659	1.0644	5.8159	2.0849	4.724	5.1694	4.5631
Thbs1	0.6567	1.1434	1.4777	1.4675	0.9885	0.6213	2.2397	2.2089	3.5884	4.357	2.7766	5.0747	0.8226	0.7837	1.1083	1.1715	0.9515	1.2556	0.1841	0.1366	0.0582	0.1879	0.2752	0.2908
Thbs2	0.7711	1.129	1.2184	1.6189	0.8151	0.7145	1.0317	1.3803	1.6189	3.6175	1.2184	2.0634	0.8517	0.8057	1.2044	1.0485	1.0269	1.1238	2.4088	1.1796	3.2678	5.6503	5.534
Il1a	0.6966	0.945	1.5783	1.078	0.8517	1.0485	1.0705	0.5817	0.3139	0.3032	0.3507		0.8113	1.2297	2.2013	0.7837	0.5541	1.0485	0.8284	0.7211	0.8756	0.6365	0.5206
Tnf	0.7882	1.3074	1.3165	0.6184	1.0918	1.0918	1.5547	0.8448	0.4559	0.4403	0.5093		1.0401	0.9181	1.1701	0.9181	0.9704	1.0046	0.5421	0.5612	0.6015	0.5384	0.4954
C1q	0.4403	1.8877	2.0232	0.9977	1.1303	0.5273	0.581	0.7828	0.5574	0.5691	0.9309		0.7195	1.1851	2.2894	0.9428	0.5303	1.0246	0.3356	0.5567	0.549	0.3776	0.2803
C3	0.6057	0.7153	1.9009	1.5018	1.0187	0.7937	0.7405	0.6314	0.5129	0.6814	0.8104	0.4434	1.1434	0.9159	1.1355	0.8141	1.0093	1.0234	4.6697	3.5145	2.3187	3.5884	3.8727	3.9267
Megf10	0.6106	1.5035	1.2469	0.9065	1.2819	0.7518	1.7151	1.6682	2.5639	2.5817	2.5462	3.5267	1.2368	0.6721	1.5984	0.839	0.9117	0.984	0.1213	0.1273	0.1557	0.1826	0.1776
Mertk	0.6071	1.7291	1.2311	1.2483	0.6199		1.181	1.2226	4.8232	1.1975	0.8351	1.5052	0.9646	1.1712	1.0703	0.9513	0.8693		0.4595	0.4287	0.5696	0.3294	0.3555
Gas6	0.6544	1.0198	0.9783	1.3272	1.1474	1.0058	1.0558	1.1006	0.932	1.0631	1.0631	1.2469	1.2368	0.9637	1.0187	0.8104	1.0546	0.9637	1.3165	1.0546	1.1225	0.9977	1.5655	1.5655
Axl	0.6425	1.9207	1.0151	1.0805	1.2938	0.571	3.2982	4.3219	2.6238	3.1203	3.9495	4.8962	0.9406	0.8837	0.9406	1.0012	1.1421	1.1186	0.5671	0.3639	0.1428	0.4671	0.7278	0.7693
Tyro3	0.5678	1.341	1.5298	1.1674	1.3226	0.5561	1.651	1.3226	2.835	1.7695	1.8965	2.7007	0.9384	0.8057	1.6453	0.8695	0.9715	0.9515	0.42	0.3556	0.4408	0.5243	0.5541
Pros1	0.496	1.8256	1.374	1.1238	1.3364	0.5353	1.4423	1.1394	3.0702	1.3645	1.093	1.4224	1.1019	0.8766	2.5847	0.722	0.722	0.7684	0.4444	0.4665	0.4234	0.2932	0.356
Lrrk2	0.5434	1.8921	1.3566	1.4044	0.8123	0.6285	1.434	1.9453	2.9485	3.0738	2.0705	2.4794	0.7552	0.7658	1.8213	1.0246	0.8438	1.0981	0.7605	0.7346	0.6307	0.6529	0.7605
Ngf	0.9817	1.341	1.5619	0.8255	1.0163	0.5797	1.651	1.0305	5.1814	0.5638	0.7137	0.4517	0.893	0.8332	2.5432	1.0918	0.7992	0.6057	0.2946	0.3479	0.4988	0.3135	0.386
Gdnf	0.4564	1.4931	1.3931	0.9851	1.0198	1.0485	0.9582	0.5279	2.4766	0.817	0.5029		1.3623	0.8328	1.6771	0.5021	1.0468		0.4193	0.4281	0.2654	0.6311	0.3382
Bdnf	0.3973	1.2643	2.2166	0.9191	1.4423	0.6775	1.5035	0.8576	2.767	1.3645	1.1796	0.9919	1.0187	0.8217	1.7613	1.1147	0.7937	0.7667	0.3135	0.2582	0.2768	0.305	0.3008
Cdnf	0.4328	1.6606	2.2064	0.8303	1.1421	0.6651	1.6721	0.7483	3.815	0.9341	0.6934	0.791	1.031	1.8201	0.7341	0.7443	0.9754		0.3448	0.3826	0.6346	0.4395	0.3545
Manf	0.366	0.9013	1.2397	1.2834	1.0792	1.7654	2.0562	1.9185	1.6586	2.2974	2.1886	1.454	1.0012	0.8477	1.0293	0.9604	1.1032	1.0805	0.7228	0.5994	0.5632	0.5953	0.7855	0.791
Lif	0.7096	1.1933	1.2968	0.9626	0.9559	0.9897	1.6876	1.3899	4.0139	1.4897	1.2269	0.9559	0.9942	0.8188	1.321	0.9023	1.0509	0.9806	0.2434	0.401	0.2976	0.2486	0.2816
Nrtn	0.3376	1.0668	2.2243	1.4175	1.2864	0.6846	1.0817	3.0596	0.5522	0.5797			0.8104	0.9245	3.1311	0.8048	0.772	0.6862	0.577	0.2343	0.3729	0.2987	0.336
Pspn	0.5619	0.894	1.7151	0.9582	1.2731	0.9515	1.116	0.7837	2.8845	0.8695			0.976	0.9044	2.8186	0.75	0.622	0.8615	0.478	0.3698	0.3882	0.3673	0.3856
Artn	1.093	1.4624	1.4323	0.6149	1.0631	0.6682	1.374	0.7312	6.098	0.8341	0.6822	0.6191	1.1316	0.8341	2.8845	0.894	0.6636	0.6191	0.3318	0.3811	0.4258	0.3483	0.297
Fgf1	1.1567	0.7684	1.3947	1.0281	1.1487	0.683	4.3169	4.4383	4.1989	4.8568	4.3169	3.5554	0.9738	0.9341	0.9023	0.9277	1.1421	1.15	0.2368	0.1923	0.8419	0.2384	0.2935	0.2401
Atp5g2	0.684	1.2941		1.0512	0.8022	1.3398	1.2329	0.9606	1.1909	1.3585	1.0733	1.0658	0.7729	0.6278	1.1961	1.1394	1.093	1.3835	0.6728	0.4532	0.2929	0.5243	0.7518
Snca	0.9727	1.4845	0.366	1.6245	1.7291	0.6736	2.8481	1.454	3.1602	1.1647	1.0425	3.5308	0.8517	0.6651	1.3771	1.0485	1.0105	1.21	0.0015	0.0005	0.0014	0.0009	0.0007
Cox11	0.7022	1.1251	0.8236	1.1251	1.3104	1.0425	0.7423	0.8888	1.1251	1.1329	0.5212	0.8706	0.8606	0.63	1.7573	1.0305	0.7236	1.4077	0.8085	0.6043	0.4517	1.0234	1.1121
Atp5g3	0.584	1.2959	1.1439	0.8316	1.389		2.2253	1.6178	0.989	0.8145			0.7928	0.4813	2.2423	2.0777	0.478	1.1769	0.2862	0.1461	0.1632	0.3499	0.3802
Ndufb6	0.3499	1.21	1.0981	0.7295	1.6077	1.834	0.4649	1.4389	1.2879	1.0317	1.0246		0.5484	0.458	1.6396	1.0521	1.7695	1.3044	0.1619	0.1161	0.1161	0.2506	0.2306
Atp5g1	0.7889	1.1712	1.041	0.7516	1.3832		0.8456	1.041	1.2125	1.8125	0.7361	1.0556	0.8847	0.7544	1.2864	1.2512	1.0023	0.9287	0.3824	0.298	0.2686	0.3851	0.3568
Cox5a	0.7955	0.9202	0.9931	0.8409	1.6358	1	0.6783	0.4234	1.2658	0.6598	0.5396	0.4965	0.732	0.732	2.2501	0.8586	0.8827	1.0943	0.4263	0.3869	0.395	0.5141	0.5987
Ndufs4	0.4937	1.1989	1.1264	0.8477	1.6606	1.0656	1.4061	0.9472	1.604	2.9932	1.4158	1.7552	0.6544	0.6064	1.5783	0.9783	1.1961	1.3645	0.1854	0.2429	0.1932	0.3205	0.2603
Ndufa4	0.9075	1.3566	0.9202	0.895	0.9526	1.0353	1.6472	1.3013	1.5801	1.2226	1.6818		0.9245	0.6958	1.6548	1.6779	0.6184	0.9054	0.236	0.2217	0.1764	0.4166	0.2636
Vdac1	0.8909	0.9615	0.7236	1.0023	0.9954	1.617	1.1594	1.0892	1.2775	1.7092	1.5511	2.6635	1.341	0.8255	1.1045	1.341	0.7756	0.7864	0.5046	0.4807	0.3932	0.617	0.5012
Cox7a1	1.1647	0.8526	1.1329	0.8351	1.2311	0.8645	2.2501	1.2226	3.0951	2.6027	1.9588	1.8404	0.8971	0.6894	1.8067	0.9682	0.8198	1.1277	0.3284	0.3669	0.2704	0.4127	0.3471
Cox7a2	0.6588	1.3832	1.0629	0.7835	1.3177		1.452	1.611	1.1551	0.9382			0.9234	0.4846	2.7606	0.8736	0.7873	1.1769	0.2066	0.1888	0.1461	0.322	0.1786
Ndufa3	0.9781	1.0267	0.9447	0.7568	1.3928		1.2209	1.0126	1.4025	1.5889	1.1876	1.3547	1.1594	0.6127	1.5511	1.234	0.6085	1.2086	0.6477	0.5334	0.5797	0.5446	0.8141
Ndufa5	0.7933	0.9972	1.1615	0.8562	1.271		0.8213	1.7005	2.307	0.95	1.7005		0.8576	0.4791	1.6682	1.0855	1.0485	1.2819	0.2658	0.1892	0.2298	0.4628	0.3205
Gpx7	0.8706	1.007	0.7738	1.057	1.6021	0.8706	2.4116	1.8277	2.5315	3.3404	3.1383	2.042	1.5547	0.8048	1.4306	0.6958	0.6314	1.2716	1.5764	1.5122	1.1225	1.5547	1.4306
Ndufa11	0.8625	1.3535	0.9908	0.8448	1.154	0.8868	1.632	1.2805	1.5227	1.4811			0.2679	0.8351	1.8661	1.1408	1.2397	1.6935	0.6974	0.6329	0.5987	0.8011	0.895
Ndufa12	0.9794	0.8766	1.0353	0.717	1.3851	1.1329	1.0281	1.1019	1.8404	1.5157	1.8532		0.802	0.8477	1.3676	1.2849	0.738	1.1342	0.6605	0.656	0.5328	0.571	0.5328
Ndufb11	1.0014	1.1583	1.0585	0.713	1.1423		0.819	1.8429	1.8302	1.2243	1.426		0.8332	0.5691	1.2283	0.6862	0.9908	2.5257	0.2885	0.2673	0.2966	0.4852	0.3337
Atp5d	1.2894	1.2628	0.8507	0.573	1.1147	1.1303	1.6663	1.4406	1.8361	1.4914	1.6208		1.0449	0.6256	1.0449	1.0093	0.7919	1.8319	0.3959	0.2959	0.3128	0.4454	0.3824
Cox6a1	0.7774	1.3256	0.7153	0.9245	1.1947	1.0046	2.4566	1.6779	1.632	1.7371	1.7132	1.8489	0.9493	0.917	1.2184	0.8497	1.083	1.0246	1.1688	0.8981	0.9363	1.1447	1.0317
Cox6b2	0.8726	1.1045	0.9682	0.7544	1.3134	1.0817	1.3504	1.0449	1.7331	2.2868	0.9548	1.3226	0.9954	0.8487	1.217	1.1121	0.8786	0.9954	0.5188	0.5446	0.4708	0.5188	0.6001

## Sheet: 2B
Log2-fold change
Lcn2	Steap4	S1pr3	Timp1	Hsbp1	Cxcl10	Osmr	Aspg	Gfap	Vim		H2-D1	Serping1	H2-T23	Ggta1	Iigp1	Gbp2	Fkbp5	Psmb8	Srgn	Amigo2		Clcf1	Ptx3	S100a10	Sphk1	Cd109	Ptgs2	Emp1	Slc10a6	Tm4sf1	B3gnt5	Cd14
1.26559	-5.90646	0.921489	1.14201	1.10067	-0.255902	0.005413	1.16365	0.053246	0.345089		0.388516	0.912388	2.17552	0.825944	0.483551	0.708135	0.446289	1.49634	0.91998	0.231672		-0.103129	1.17365	0.130881	1.02727	0.249364	0.999184	0.907081	3.62727	0.691409	0.665061	0.859602
-0.364412	-7.60646	-1.20851	0.372014	0.020667	-1.1759	-0.874587	0.653654	-0.326754	0.535089		-0.501484	0.162388	-0.044484	0.325944	1.19355	-0.161865	-0.773711	-0.463663	0.45998	1.28167		-0.243129	1.12365	0.380881	0.607269	0.319364	0.579184	0.547081	2.40727	1.52141	0.575061	0.359602
0.325588	-6.65646	-0.448511	2.03201	0.730667	-0.625902	0.685413	1.91365	-0.206754	0.325089		0.428516	0.362388	0.645516	0.355944	0.403551	0.288135	0.656289	0.476337	0.16998	0.141672		1.50687	1.47365	0.680881	1.49727	0.899364	1.76918	1.25708	2.44727	1.55141	0.235061	0.959602
0.465588	-6.51646	-0.968511	0.382014	1.06067	-1.4559	0.515413	0.693654	-0.226754	1.40509		0.128516	-0.017612	0.315516	0.705944	0.863551	0.168135	-0.103711	-0.743663	0.37998	0.541672		0.046871	0.913647	0.750881	0.587269	0.419364	1.43918	1.02708	-0.022731	0.691409	0.515061	0.539602
-0.984412	-6.97646	-0.828511	0.092014	1.12067	-1.4259	0.005413	0.163654	0.443246	0.015089		0.028516	0.292388	0.495516	0.815944		0.268135	-0.543711	-0.433663	-0.40002	-0.168328		-0.163129	1.01365	0.470881	0.307269	0.479364	0.719184	1.08708	2.46727	1.00141	0.175061	0.579602
-0.764412	-7.71646	-1.42851	0.622014	0.890667	-0.575902	-0.134587	-0.216346	-0.676754			-0.441484	-0.667612	0.445516	-0.214056		0.208135	-0.783711	-1.15366				-0.513129	0.443647	0.130881	-0.402731	0.179364	0.599184	0.557081	2.54727	1.16141		0.689602

## Sheet: 2C
Log2-fold change
Lcn2	Steap4	S1pr3	Timp1	Hsbp1	Cxcl10	Osmr	Aspg	Gfap	Vim		H2-D1	Serping1	H2-T23	Ggta1	Iigp1	Gbp2	Fkbp5	Psmb8	Srgn	Amigo2		Clcf1	Ptx3	S100a10	Sphk1	Cd109	Ptgs2	Emp1	Slc10a6	Tm4sf1	B3gnt5	Cd14
0.290008	-4.68982	0.881632	-1.79528	-0.448548	0.676015	-1.15348	-1.37928	1.77584	-1.30425		-1.2348	2.15893	-1.04655	0.163031	0.160778	1.1554	-1.97563	-0.795224	-1.37319	-0.868916		-2.64369	-1.83148	-0.369819	-1.33707	0.877991	-0.667136	-1.24756	1.76575	-1.21097	-0.568969	-1.85157
0.900008	-4.74982	-0.118368	-1.44528	-0.568548	1.25602	-1.36348	-1.72928	0.975844	-1.08425		-1.2248	1.87893	-1.47655	-0.406969	-0.439222	0.955396	-1.67563	-1.16522	-0.923191	-1.21892		-2.68369	-1.95148	-0.869819	-1.91707	0.627991	-1.14714	-1.47756	1.06575	-1.23097	-0.778969	-1.84157
0.180008	-4.68982	0.511632	-1.17528	-0.438548	1.61601	-1.04348	-1.32928	1.21584	-0.854249		-1.0548	2.11893	-1.32655	-0.016969	-0.089222	0.745396	-1.07563	-0.855224	-1.37319	-1.20892		-1.88369	-1.71148	-0.679819	-1.45707	0.877991	-0.307136	-0.977564	1.92575	-1.14097	-0.768969	-1.20158
-0.149992	-4.76982	0.931632	-1.84528	-0.108548	-0.213985	-0.803476	-1.01928	1.53584	-1.04425		-1.0948	1.87893	-0.786552	0.023031	-0.659222	0.835396	-1.24563	-1.13522	-1.56319	-0.918916		-1.92369	-1.84148	-0.279819	-1.49707	0.927991	-0.287136	-0.747564	1.27575	-0.850974	-0.538969	-1.24158
0.300008	-4.86982	1.20163	-1.55528	-0.548548	-0.153985	-1.47348	-1.10928	1.17584	-0.984249		-0.874804	1.80893	-0.746552	-0.056969	-0.289222	0.865396	-1.57563	-0.805224	-1.70319	-1.32892		-2.51369	-1.48148	-0.269819	-1.19707	1.09799	-0.057136	-0.717564	2.25575	-0.730974	-0.498969	-1.15158
