# Supplementary material for: Vitamin C protects retinal ganglion cells via SPP1 in glaucoma and after optic nerve damage
Source: Life Sci Alliance. 2023 May 9;6(8):e202301976. doi: 10.26508/lsa.202301976 (PMC10172762; doi:10.26508/lsa.202301976)
Supplement: Supplementary file 3 [file LSA-2023-01976_SdataF3.xlsx]

## Sheet: 3E
SPP1 intensity
Vehicle	0.1 µg/µl	1 µg/µl	5 µg/µl	30 µg/µl
34.882	30.193	31.062	38.37	53.538
44.988	39.84	38.164	40.303	55.469
39.427	35.574	26.819	31.361	53.489
37.107	36.276	28.901	31.628	59.664
34.561	36.161	41.141	29.704	53.951
51.559	43.269	41.881	33.92	79.834
41.082	30.409	43.249	36.411	64.228
38.067	44.104	54.473	35.728	45.503
39.692	38.902	30.068	37.756	37.149
32.925	33.626	49.601	29.692	48.995
23.556	34.98	52.792	40.561	35.115
43.703	36.442	41.426	48.979	38.874
47.721	34.406	56.009	52.647	59.468
53.276	44.185	46.544	41.066	47.705
30.699	46.112	54.278	49.432	54.222
32.725	44.763	55.897	43.821	41.57
32.61	39.422	41.949	38.408	42.536
59.236	42.137	47.266	38.04	47.733
47.402	38.237	40.236	44.444	66.562
32.302	48.191	52.577	39.574	54.033
44.378	38.399	46.613	30.241	51.587
39.282	50.177	49.68	34.096	55.739
31.477	50.75	59.63	39.881	44.735
24.986	38.202	53.379	33.109	51.641
36.982	51.25	39.976	43.873	53.536
39.597	46.579	45.277	35.121	53.112
48.174	45.778	62.715	36.877	52.462
25.401	52.189	42.816	31.859	50.534
27.344	52.547	43.243	38.438	54.606
42.229	44.555	40.216	46.072
45.045	51.275	54.597	33.41
41.063	27.033	37.92	37.925
37.927	44.432	56.539	40.66
31.257	33.905	37.789	41.894
39.186	38.809	53.472	31.297
47.917	42.53	38.548	50.225
39.143	28.272	37.613	39.101
47.061	35.847	40.947	54.788
39.912	36.745	51.596	44.79
44.383	33.5	47.501	49.566
24.725	39.923	52.195	37.431
48.683	28.055	45.062	45.469
39.459	41.016	49.438	35.596
34.059	34.269	50.372	44.592
25.281	27.213	46.235	56.665
38.876	42.268	43.69	44.452
32.302	42.647	44.854	52.62
29.802	35.156	43	42.83
24.116	31.59	44.963	41.86
49.202	32.085	48.535	46.739
44.259		41.599	55.977
37.495		44.529	54.708
43.612		44.18	38.312
47.834		40.709	54.911
35.821		42.2	32.888
46.908		55.616	48.314
25.597		49.053	53.221
41.837		35.554	42.972
46.827		42.932	37.638
48.219		40.106	38.556
43.499		52.693	34.177
39.06		44.201	45.536
44.263		52.584	37.495
45.856		48.701	74.56
34.412		46.315	78.109
39.82		45.486	62.467
40.673		46.446	59.819
37.076		50.251	51.325
43.613		49.328	63.142
53.924		47.566	69.415
37.687		41.572	58.307
41.764			74.729
45.889			52.998
46.45			32.25
51.415			54.149
32.325			71.104
42.282			56.127
42.153			60.675
42.908			67.777
			69.099
			44.737
			62.044
			58.205
			67.695
			70.737
			54.343
			64.839
			59.283
			68.381
			52.974
			74.554
			73.266
			66.777
			49.98
			76.517
			66.39
			52.108
			58.912
			55.573
			54.75
			74.652
			71.364
			62.905

## Sheet: 3F
Log2(Dose)
-3.32193	27.915	21.142	18.806	52.757	26.208	47.671	48.239	30.193	39.84	35.574	36.276	36.161	43.269	30.409	44.104	38.902	33.626	34.98	36.442	34.406	44.185	46.112	44.763	39.422	42.137	38.237	48.191	38.399	50.177	50.75	38.202	51.25	46.579	45.778	52.189	52.547	44.555	51.275	27.033	44.432	33.905	38.809	42.53	28.272	35.847	36.745	33.5	39.923	28.055
0	32.187	49.08	31.438	52.723	56.499	35.985	39.041	31.062	38.164	26.819	28.901	41.141	41.881	43.249	54.473	30.068	49.601	52.792	41.426	56.009	46.544	54.278	55.897	41.949	47.266	40.236	52.577	46.613	49.68	59.63	53.379	39.976	45.277	62.715	42.816	43.243	40.216	54.597	37.92	56.539	37.789	53.472	38.548	37.613	40.947	51.596	47.501	52.195	45.062
2.32193	58.972	68.67	67.298	63.032	65.653	55.958	62.53	38.37	40.303	31.361	31.628	29.704	33.92	36.411	35.728	37.756	29.692	40.561	48.979	52.647	41.066	49.432	43.821	38.408	38.04	44.444	39.574	30.241	34.096	39.881	33.109	43.873	35.121	36.877	31.859	38.438	46.072	33.41	37.925	40.66	41.894	31.297	50.225	39.101	54.788	44.79	49.566	37.431	45.469
4.90689	53.538	55.469	53.489	59.664	53.951	79.834	64.228	45.503	37.149	48.995	35.115	38.874	59.468	47.705	54.222	41.57	42.536	47.733	66.562	54.033	51.587	55.739	44.735	51.641	53.536	53.112	52.462	50.534	54.606
[truncated: 56 more columns]

## Sheet: 3G
SPP1 intensity
Vehicle	0.1 µg/µl	1 µg/µl	5 µg/µl	30 µg/µl
23.997	25.736	54.466	21.972	26.672
26.798	31.019	39.557	32.528	30.929
35.16	32.746	74.788	23.565	27.745
33.454	18.271	69.256	30.496	22.875
31.996	23.664	59.305	36.839	31.694
25.315	29.243	63.626	29.208	27.753
34.183	27.484	47.239	30.042	27.91
31.267	26.912	70.607	48.987	28.586
25.7	21.614	62.119	45.478	32.732
24.32	22.449	40.368	38.539	29.251
22.826	32.303	52.849	42.028	25.791
27.418	20.679	42.891	35.848	36.233
33.766	19.032	31.567	48.342	38.733
33.098	21.712	39.989	45.383	37.442
17.513	21.931	32.746	33.896	25.294
32.188	20.641	40.946	21.671	29.911
34.731	19.695	32.21	33.503	43.962
27.871	30.403	28.388	37.275	27.888
34.179	21.191	33.162	24.602	21.987
35.673	20.262	28.009	20.675	20.129
26.647	18.439	29.982	40.252	38.534
32.196	19.166	25.037	35.771	42.782
32.633	18.549	27.462	35.114	36.689
22.993	21.428	33.709	41.272	21.351
33.197	21.946	23.881	34.517	38.028
30.92	21.259	27.278	45.59	54.49
25.395	30.311	27.04	41.665
19.653	20.991	32.134	26.438
23.987	26.993	26.038	56.721
28.357	37.442	35.372	28.217
17.744	33.6	40.359	38.224
34.022	34.853	36.162	31.254
37.445	25.689	57.003	34.538
26.208	38.897	60.212	41.32
22.325	35.268	50.699	31.363
32.943	25.799	55.957	32.629
34.494	28.502		34.767
35.606	27.276		31.491
23.432	38.847		25.082
23.047	35.649
26.099	35.592
30.739	24.346
22.267	28.286
32.629	40.707
22.381	36.049
36.572
33.754
20.94
