# Supplementary material for: Vitamin C protects retinal ganglion cells via SPP1 in glaucoma and after optic nerve damage
Source: Life Sci Alliance. 2023 May 9;6(8):e202301976. doi: 10.26508/lsa.202301976 (PMC10172762; doi:10.26508/lsa.202301976)
Supplement: Supplementary file 4 [file LSA-2023-01976_SdataF4.xlsx]

## Sheet: 4B
SPP1 intensity
Retina			ONH
IOP + Vehicle	IOP + Vitamin C		IOP + Vehicle	IOP + Vitamin C
21.433	26.533		16.43	26.812
8.921	30.99		21.132	26.713
9.36	25.758		12.328	31.306
8.444	32.452		9.744	21.968
12.317	29.17		10.734	28.445
19.108	22.825		17.377	33.389
15.15	28.287		11.865	24.738
14.714	23.192		10.032	34.184
14.27	22.46		19.161	22.948
14.968	26.184		11.688	29.376
25.599	30.904		13.651	23.253
10.199	24.688		17.204	30.216
19.585	34.526		17.462	26.139
26.396	30.331		9.223	44.47
20.943	23.593		15.448	25.615
31.982	25.232		12.987	25.249
13.751	31.021			26.631
13.726	30.54			32.379
18.251	26.703
20.345	28.605
13.354	28.493
20.639	28.679
17.545	39.67
32.451	29.549
16.246	26.036
11.341	31.49
31.272	28.337
12.779	47.934
8.229	41.421
11.761	32.749
	38.745
	31.648
	45.35
	31.985
	40.542
	42.714
	40.582
	43.957

## Sheet: 4E
Relative mRNA level
	IOP + Vehicle						IOP + Vitamin C
Spp1	1.17326	0.703298	1.1087	0.641508	1.41999	1.19995	2.18384	2.19215	3.11733	2.95465
Runx1	1.44143	0.252326	2.09797	0.684568	2.12308	0.9017	2.35515	1.15956	0.255628	2.04917
E2f1	0.497241	0.365762	1.92839	2.32711	2.40006	0.510504	4.18763	3.80809	0.869823	4.9423

## Sheet: 4F
Heat map of genes related to synaptogenic, toxic, phagocytic, neurotrophic factors and oxidative phosphorylation
	Gfap-tdTomato + IOP + Vehicle						Gfap-tdTomato + IOP + Vitamin C				Gfap-tdTomato + IOP + Vitamin C				Spp1GFPfl/flGfapCre + IOP + Vitamin C
Gpc4	1.11858	1.11858	1.08799	0.987373	1.00116	0.74312	1.19058	1.59291	0.960373	1.32103	0.955945	1.27899	0.771105	1.06069	1.01748	1.17691	0.798298	0.680657	1.51047	1.22689
Gpc6	1.04488	1.20025	1.06683	1.03766	0.961483	0.749154	1.22547	1.41748	1.26868	1.10445	0.993666	1.04307	1.00521	0.959818	0.244997	0.299543	0.291352	0.208893	0.318824	0.233393
Sparc	1.18099	1.10957	1.21419	0.773782	0.82932	0.97942	0.823591	1.24833	0.97942	0.835088	0.860055	1.3036	1.02278	0.87206	1.00173	0.994815	0.836536	0.688964	1.2505	1.06622
Sparcl1	0.832199	1.50004	1.01045	1.37078	0.820742	0.70466	0.776469	1.96564	0.837987	1.03168	0.724471	1.83401	0.78187	0.962594	0.989657	0.96929	1.40932	0.609205	0.917004	0.760489
Thbs1	1.23685	1.02574	1.52274	1.04006	0.601513	0.827406	0.777366	1.27162	1.04006	1.37237	0.71326	1.16675	0.95429	1.25919	0.921784	1.12701	0.947698	1.14274	0.848214	0.884234
Thbs2	1.02219	1.2156	1.0293	1.11085	1.0293	0.68381	1.18236	1.71912	1.35817	1.19886	0.876606	1.27456	1.00696	0.888843	0.687771	0.570382	0.795536	0.737135	0.817902	0.697372
Il1a	1.18236	1.33022	0.99424	1.28491	0.769326	0.646923	1.37713	1.00116	1.00812	1.41585	1.16272	0.845279	0.851159	1.19541	0.893475	0.984525	1.22901	0.799683	1.66728	1.29909
Tnf	1.37078	0.885768	1.06069	1.06807	1.03168	0.70466	0.744839	0.873573	0.515842	0.962594	0.987943	1.15869	0.684205	1.27677	1.00173	1.60492	0.860055	1.2163	1.23328	0.860055
C1q	0.839926	1.56736	1.06314	1.07054	0.906471	0.736284	0.887816	0.80571	0.869545	0.789129	1.06069	0.962594	1.03886	0.942785	0.873573	1.55294	1.09051	0.72951	1.96564	0.72951
C3	0.64543	0.875594	1.28194	1.08548	1.64528	0.772889	1.08548	1.13158	1.07054	1.02693	1.00696	1.04972	0.993092	0.952638	1.37554	1.69349	1.53687	1.52626	1.67018	1.59107
Megf10	0.735433	1.17013	1.4406	0.720298	1.33484	0.838956	2.00926	1.9816	1.62076	1.32562	1.17487	1.15869	0.947698	0.775125	0.684205	0.595635	0.960928	0.629597	0.974342	0.656333
Mertk	0.756109	1.23685	1.31646	0.771997	1.28046	0.82169	1.53333	1.53333	1.57644	1.46071	1.00521	1.00521	1.03347	0.957603	0.606046	1.0924	0.912249	1.13092	0.799683	1.0924
Gas6	0.712848	1.00116	1.62638	0.824543	1.4257	0.732889	1.60399	2.17598	1.70724	1.45565	0.934651	1.26795	0.994815	0.848214	0.87206	1.02278	1.11149	1.0811	1.00173	1.10382
Axl	0.740549	0.937354	1.28937	0.911722	1.47087	0.833161	1.68958	1.77358	2.09459	1.37237	0.986233	1.03527	1.22264	0.80107	0.732043	0.5	0.737135	0.721965	0.550953	0.870551
Tyro3	0.756983	1.10063	1.31798	0.663576	1.50351	0.912776	1.64528	1.5351	1.50351	1.42241	1.07923	1.00696	0.986233	0.933033	0.619854	1.00696	0.835088	1.1019	0.795536	1.39474
Pros1	0.788218	1.27162	1.19472	0.705475	1.41095	0.838956	1.78592	2.08012	1.64338	1.56555	1.01572	1.18304	0.934651	0.890384	0.51853	0.775125	0.514948	0.854114	0.718221	0.587435
Lrrk2	0.746562	0.998845	1.20442	0.71615	1.76337	0.881684	1.66825	1.92964	2.01159	1.66825	0.920188	1.06437	1.10957	0.920188	0.712025	0.50698	0.460094	0.959264	0.895025	0.554785
Ngf	0.885768	0.936272	1.48968	0.755236	1.42899	0.750019	1.38032	1.58557	0.891929	0.885768	1.20372	1.38271	0.777816	0.772443	0.735858	1.0479	0.654062	0.984525	0.772443	0.810846
Gdnf	0.801996	1.03646	1.32103	0.665111	1.59291	0.859558	2.03026	1.76745	1.67211	1.66056	1.14274	0.994815	0.941152	0.934651	0.477145	0.974342	0.808041	0.533108	0.59152	0.579347
Bdnf	0.771105	1.28788	1.21841	0.760489	1.74715	0.622006	1.64148	1.47939	1.74715	1.55294	1.02456	0.923382	1.09051	0.96929	0.685391	0.72951	0.849685	0.72951	0.719467	0.798298
Cdnf	0.859558	1.24977	1.27603	0.665111	1.71912	0.638017	1.43561	1.90748	1.80458	1.53865	0.864537	1.1487	1.08674	0.926588	0.482968	0.594604	0.5	0.82932	0.641713	0.773782
Manf	0.85165	0.816958	1.98389	0.751754	0.731198	1.31798	2.02558	1.62263	1.65672	2.05385	1.10765	0.887304	0.905948	1.12311	0.557676	1.08485	0.805245	1.1708	1.02633	0.881175
Lif	0.782773	1.36289	1.39152	0.553504	1.99538	0.609909	1.4406	1.32562	1.36289	2.03731	0.949342	0.873573	0.898132	1.34257	0.855595	1.07549	0.936272	1.05336	0.855595	1.12117
Nrtn	0.808508	1.05214	1.2086	0.552227	1.85746	0.948246	2.22427	2.3511	2.4005	1.43727	1.07923	1.14076	1.16473	0.697372	0.641713	0.659754	0.562529	0.90125	0.768438	0.712025
Pspn	0.691755	1.15535	1.17148	0.789129	1.64528	0.82264	1.65672	1.56736	1.73909	1.50351	1.02633	0.970971	1.07736	0.931418	0.667806	0.691356	0.810846	0.881175	0.725728	0.881175
Artn	0.768438	1.06437	1.34723	0.82932	1.20581	0.907519	2.44528	2.65737	1.98618	1.90528	1.09809	1.19334	0.891929	0.855595	0.744839	0.96929	0.719467	0.530344	0.771105	0.552865
Fgf1	0.606397	0.893992	1.48281	0.677519	1.77563	1.03407	2.12628	1.64528	2.09701	1.41258	1.18509	0.917004	1.16878	0.787308	0.474671	0.91067	0.904379	0.815072	0.568408	0.64842
Atp5g2	0.861546	1.07549	1.12896	1.00347	1.09809	0.867539	0.849685	1.20999	1.01045	1.00347	0.840896	1.19748	1	0.993092	0.784584	0.952638	1	1.20581	1.04972	0.702222
Snca	0.985094	0.938438	0.964821	1.13158	1.13945	0.869545	1.71515	1.78798	2.20127	2.02558	0.891929	0.929805	1.14472	1.05336	0.416099	0.49141	0.512278	0.699793	0.515842	0.407536
Cox11	1.16339	1.12376	0.944965	1.17963	0.991946	0.691755	1.36446	1.27309	1.44226	1.31798	1.0122	0.94442	1.06992	0.977725	0.756546	0.822165	1.04066	1.15469	1.36367	0.614506
Atp5g3	1.02101	0.823591	1.10957	0.933033	0.986233	1.16473	1.08674	1.36604	1.08674	1.1019	0.941152	1.18304	0.941152	0.95429	0.54431	0.819321	0.928195	0.808041	0.825019	0.551908
Ndufb6	0.517035	1.0558	0.554144	1.1961	1.56736	1.76337	1.21279	0.85165	0.593917	1.22123	1.3036	0.915416	0.638386	1.31267	0.878126	0.235288	0.866037	1.83083	1.2163	0.395706
Atp5g1	0.915945	1.00928	0.988514	1.1434	1.2086	0.791869	1.01631	1.25122	1.15135	1.25122	0.873573	1.07549	0.989657	1.07549	0.82645	0.837987	0.898132	1.27015	1.04608	0.630689
Cox5a	0.862542	1.01162	1.04006	1.15402	1.20303	0.793701	1.0693	1.19471	1.17827	1.21139	0.920188	1.02811	1.01396	1.04247	0.737135	0.864537	0.895025	1.02101	1.03527	0.702222
Ndufs4	0.806642	1.29235	0.939523	1.14076	1.1019	0.812252	0.97942	1.15669	1.11729	1.29235	0.866037	1.02278	0.987943	1.14274	0.684205	0.960928	0.854114	1.44643	1.41667	0.629597
Ndufa4	0.820742	0.917004	1.05336	1.25266	1.31494	0.765779	1.19334	1.23542	1.26138	1.12896	0.991373	1.02633	1.0479	0.937896	0.740977	0.918594	1.0924	0.950989	0.957603	0.631783
Vdac1	0.812252	1.00696	1	1.31951	1.1487	0.806642	1.44393	1.22264	1.61328	1.56917	0.993092	0.840896	1.10957	1.07923	0.63728	0.858565	0.790041	0.82932	0.784584	0.48971
Cox7a1	0.810378	1.28046	1.12246	1.05458	1.08423	0.750886	1.03288	1.16205	1.09936	1.28937	0.904379	1.01748	0.962594	1.12896	0.714497	0.771105	0.96929	0.885768	0.867539	0.739694
Cox7a2	0.850667	1.03288	1.00463	1.18646	1.20303	0.793701	1.06191	1.2283	1.19471	1.25411	0.898132	1.03886	1.01045	1.06069	0.714497	0.861546	0.949342	1.09809	1.00347	0.666649
Ndufa3	0.840896	1	1.07923	1.17284	1.18099	0.795536	1.01396	1.20581	1.17284	1.18921	0.887304	1.05519	1.02633	1.04066	0.735858	0.89969	0.918594	1.01924	1.05519	0.68658
Ndufa5	0.888843	1.09429	1.00696	1.12506	1.18099	0.768438	1.03527	1.20581	1.14076	1.18099	0.909093	1.05885	1.00173	1.03706	0.780516	0.878126	0.915416	1.09619	1.03706	0.674785
Gpx7	0.955945	1.19334	0.936272	1.26138	1.10573	0.671286	0.96929	1.04608	1.21841	1.24401	0.870551	0.939523	1.09429	1.11729	0.655197	0.939523	0.946058	0.97942	1.16473	0.76313
Ndufa11	0.936272	1.46917	1.20164	1.20164	0.719467	0.699793	1.01045	1.28788	1.27899	1.1607	0.857079	1.0924	1.08485	0.984525	0.60186	0.845279	0.767107	0.767107	1.06992	0.672451
Ndufa12	1.68568	0.961483	1.17555	0.718636	0.723635	1.00928	0.890899	0.733736	0.326088	0.33294	1.72608	1.42159	0.631783	0.645058	0.402623	0.957603	0.905948	0.950989	0.640602	0.94442
Ndufb11	1.11342	1.22689	1.19334	1.04608	0.843816	0.694959	1.28788	2.32141	1.21841	1.36131	0.86304	1.55563	0.816486	0.912249	0.696164	0.839441	0.658612	1.29011	0.816486	0.725728
Atp5d	0.744839	1.05336	1.21841	1.07549	0.949342	1.02456	2.04911	1.51047	1.28788	0.976032	1.45902	1.07549	0.917004	0.694959	0.820742	1.01045	0.734584	0.744839	0.91067	0.604997
Cox6a1	1.39152	1.0693	1.13813	1.03288	0.705475	0.810378	1.01866	1.71317	0.97041	0.771997	0.952638	1.60214	0.907519	0.721965	0.466516	0.602904	0.852635	1.07923	0.933033	0.562529
Cox6b2	1.42734	1.46747	0.808508	1.62826	0.600124	0.604299	1.34102	2.38392	1.76949	2.3511	0.835088	1.48452	1.1019	1.46409	0.309927	0.29937	0.339151	0.558644	0.262429	0.164938
