# Supplementary material for: Vitamin C protects retinal ganglion cells via SPP1 in glaucoma and after optic nerve damage
Source: Life Sci Alliance. 2023 May 9;6(8):e202301976. doi: 10.26508/lsa.202301976 (PMC10172762; doi:10.26508/lsa.202301976)
Supplement: Supplementary file 5 [file LSA-2023-01976_SdataF5.xlsx]

## Sheet: 5B
BRN3A+ RGCs/mm2
	Vehicle									Vitamin C
IOP	2860.53	2915.58	2962.94	2888.94	2723.18	2910.25	2817.9	2850.46		3421.74	3413.84	3457.26	3350.7	3145.47	3121.79	3587.5	3455.28
Spp1-/- IOP	1992.07	1837.56	1835.19	2294.97	1963.45	2218.8	1835.19	2066.07		2510.06	2495.26	2855.79	2675.82	2663.98	2549.53	2717.26	2640.3

## Sheet: 5C
PERG amplitude (µV)
	Vehicle								Vitamin C
IOP	15.22	15.2	16.67	16.07	15.87	15.18	12.56	13.6	21.64	20.61	13.82	19.33	13.87	19.11	21.16	18.97
Spp1-/- IOP	9.29	12.52	10.68	9.12	13.31	11.6	9.12	13.08	15.55	14.66	15.88	14.25	14.5	14.71	14.87	12.93

## Sheet: 5D
Acuity (cycles/degree)
	Vehicle								Vitamin C
IOP	0.361	0.361	0.361	0.389	0.333	0.389	0.361	0.389	0.417	0.444	0.417	0.444	0.389	0.417	0.389	0.417
Spp1-/- IOP	0.333	0.333	0.333	0.333	0.306	0.333	0.306	0.333	0.389	0.389	0.361	0.361	0.389	0.361	0.389	0.389

## Sheet: 5E
IOP (mmHg)
		IOP + Vehicle								IOP + Vitamin C								Spp1-/- IOP + Vehicle									Spp1-/- IOP + Vitamin C
1		10.2	9.6	10.2	11.4	10.4	11.6	10.4	10.2	10.6	10.6	12.4	10.8	11.8	11.8	11.2	10.2	10.2	10.2	10.4	10.6	11.2	12	10.8	10.2	9.6	10.4	11.2	10.6	10.6	9.6	11.2	11.4	9.8
4		22.4	22	21.6	22.8	22.2	21.6	22.2	21.2	19.6	18.2	19.4	17.6	18.4	18.6	19.8	17.8	18.8	21.6	21.2	19.2	21.2	20.2	20.4	21.6	22.8	18.8	18	18.6	18.2	19.2	18.4	16	21.2
7		22.8	24.6	25.4	25.2	24.6	24.2	24.8	23.4	20	20.6	20.2	20.4	20.2	21.2	20	19.8	21.8	23.6	23.8	24.6	24.8	25	25.2	25.2	23.6	20.2	20.4	20.2	19.8	18.8	20	21.3	17.8
10		21.8	22.2	22.8	20.6	22.2	22.4	22.4	22.2	18.4	19.6	19.4	18.2	17.8	17.4	18.6	18	19	22.2	23	23.2	21.4	20.2	21.2	21.2	21.8	18.6	17.6	18.2	17.4	19.2	16.4	17.2	18.6
14		22.4	22.6	20.4	20.6	22.2	20.4	20.8	21.6	17.8	18.6	18.2	18	17.4	18.4	19.6	18.2	18.4	19.2	18.8	21.6	20.6	19.4	21.6	20.2	19.4	18.2	17.6	18	16.2	17.8	16.8	19.2	18.4

## Sheet: 5G
BRN3A+ RGCs/mm2
	Vehicle							Vitamin C
ONC	935.354	976.794	991.594	953.114	979.754	955.651		1425.23	1306.83	1219.51	1314.23	1222.89	1456.31
Spp1-/- ONC	517.997	543.157	546.117	449.917	664.727	519.477		543.157	759.447	602.356	528.357	562.396	502.351

## Sheet: 5I
SPP1 intensity
Retina			ONH
ONC + Vehicle	ONC + Vitamin C		ONC + Vehicle	ONC + Vitamin C
35.197	53.063		60.201	61.466
39.039	68.183		55.141	63.255
50.467	59.15		47.567	59.07
33.635	63.838		42.948	66.809
26.375	72.318		36.923	54.902
37.506	60.14		55.496	74.094
37.573	55.968		42.09	74.251
36.362	60.803		33.18	68.281
32.857	64.804		31.857	67.928
40.338	68.025		22.542	61.634
43.402	68.007		52.954	62.812
30.208	70.468		64.753	61.178
23.649	55.212		51.357	60.388
36.458	47.209		41.433	66.217
40.335	63.521		53.788	74.161
46.359	73.701		19.903	75.484
44.165	56.239		56.053	76.219
25.275	51.133		38.43	75.127
48.911	62.694		20.244	66.468
47.121	65.143		5.461	66.037
	63.33		17.406	74.506
	64.512			53.736
	55.572			56.289
	73.153			64.633
	64.948			57.4
	73.153
	44.948
